# Supplementary material for: Clueless/CLUH regulates mitochondrial fission by promoting recruitment of Drp1 to mitochondria
Source: Nat Commun. 2022 Mar 24;13:1582. doi: 10.1038/s41467-022-29071-4 (PMC8948191; doi:10.1038/s41467-022-29071-4)
Supplement: Supplementary file 4 — Source Data [file 41467_2022_29071_MOESM4_ESM.xlsx]

## Sheet: Fig.1g
Fig. 1g	TUNEL assay
	Genotype	Fly #1			Fly #2			Fly #3			Mean	SEM
		# of TUNEL-positive muscle pieces	# of TUNEL-negative muscle pieces	% TUNEL-positive muscle	# of TUNEL-positive muscle pieces	# of TUNEL-negative muscle pieces	% TUNEL-positive muscle	# of TUNEL-positive muscle pieces	# of TUNEL-negative muscle pieces	% TUNEL-positive muscle
	WT	0	32	0	0	35	0	0	31	0	0	0
	parkin null	33	0	1	35	2	0.945946	31	0	1	0.981982	0.0147117
	parkin null + clu OE	0	31	0	3	30	0.0909091	0	35	0	0.030303	0.0247423
	PINK1 null	31	0	1	30	0	1	39	0	1	1	0
	PINK1 null + clu OE	10	30	0.25	0	45	0	0	32	0	0.0833333	0.0680414
	clu OE	4	32	0.111111	5	45	0.1	0	36	0	0.0703704	0.0288477

## Sheet: Fig.1h
Fig. 1h	Toluidine Blue Staining
	Genotype	Fly #1			Fly #2			Fly #3			Mean	SEM
		# of disintegrated muscle pieces	# of intact muscle pieces	% Disintegrated muscle	# of disintegrated muscle pieces	# of intact muscle pieces	% Disintegrated muscle	# of disintegrated muscle pieces	# of intact muscle pieces	% Disintegrated muscle
	WT	0	36	0	0	34	0	2	22	0.0833333	0.0277778	0.0226805
	parkin null	24	0	1	30	0	1	24	3	0.888889	0.962963	0.0302406
	parkin null + clu OE	22	24	0.478261	14	16	0.466667	24	26	0.48	0.474976	0.00341689
	PINK1 null	43	0	1	36	0	1	35	0	1	1	0
	PINK1 null + clu OE	20	20	0.5	18	32	0.36	12	30	0.285714	0.381905	0.0512932
	clu OE	0	30	0	0	34	0	0	36	0	0	0

## Sheet: Fig.1o
Fig. 1o	Quantification of relative mitochondiral size (anti-ATP5A IF)
			WT	clu hypo	PINK1 null	PINK1 null + clu hypo	parkin null	parkin null + clu hypo
	Average size of 30-50 individual mitochondria (Fiji/ImageJ)	Fly #1	3.72	5.51614	7.335	13.0168	5.0635	7.51683
		Fly #2	2.75186	5.14043	6.36512	11.1525	5.41057	10.5702
		Fly #3	3.4365	5.91971	5.36563	16.4813	5.59088	7.83833
		Mean	3.30279	5.52543	6.35525	13.5502	5.35498	8.64178
		SEM	0.234632	0.183719	0.464204	1.27474	0.126358	0.7909
	Relative mitochondiral size (% of WT Mean)	Fly #1	1.12632	1.67015	2.22085	3.94116	1.5331	2.27591
		Fly #2	0.833193	1.55639	1.9272	3.3767	1.63818	3.20038
		Fly #3	1.04049	1.79234	1.62458	4.99012	1.69278	2.37325
		Mean	1	1.67296	1.92421	4.10266	1.62135	2.61651
		SEM	0.0710406	0.0556253	0.140549	0.38596	0.0382581	0.239465

## Sheet: Fig.1p
Fig. 1p	ATP assay
			WT	clu hypo	PINK1 null	PINK1 null + clu hypo	parkin null	parkin null + clu hypo
	Absolute absorbance (Absolute ATP levels)	Experiment #1	2.67998e-06	2.54225e-06	1.67337e-06	1.18742e-06	2.00461e-06	1.14388e-06
		Experiment #2	3.0131e-06	2.82865e-06	1.95754e-06	1.20312e-06	2.01754e-06	8.9922e-07
		Experiment #3	3.19502e-06	3.27997e-06	1.77596e-06	1.1539e-06	2.00823e-06	1.17009e-06
	Relative ATP levels (% of WT)	Experiment #1	1	0.948609	0.624397	0.443071	0.747995	0.426826
		Experiment #2	1	0.938784	0.649676	0.399294	0.66959	0.298436
		Experiment #3	1	1.02659	0.555851	0.361154	0.628549	0.366222
		Mean	1	0.971327	0.609974	0.401173	0.682045	0.363828
		SEM	0	0.0226788	0.0228851	0.0193231	0.028609	0.0302774

## Sheet: Fig. 2g
Fig. 2g	Quantification of relative mitochondiral size (MitoGFP)
			WT	clu RNAi	clu OE
	Average size of 30-50 individual mitochondria (Fiji/ImageJ)	Fly #1	568.571	892.75	329.481
		Fly #2	632.733	958.667	256.414
		Fly #3	500	887.095	323.333
		Mean	567.102	912.837	303.076
	Relative mitochondiral size (% of WT Mean)	Fly #1	1.00259	1.57423	0.580991
		Fly #2	1.11573	1.69047	0.452148
		Fly #3	0.881676	1.56426	0.570151
		Mean	1	1.60965	0.53443
		SEM	0.0551776	0.0330755	0.0336885

## Sheet: Fig. 2h
Fig. 2h	Quantification of relative mitochondiral size (TEM)
			WT	clu RNAi	clu OE
	Average size of 30-50 individual mitochondria (Fiji/ImageJ)	Fly #1 (TEM images with lower magnification)	0.0415714	0.092875	0.0265294
		Fly #2 (TEM images with higher magnification)	0.183	0.376286	0.134444
		Fly #3 (TEM images with higher magnification)	0.1266	0.205167	0.077
	Relative mitochondiral size (% of WT)	Fly #1	1	2.23411	0.638165
		Fly #2	1	2.05621	0.734669
		Fly #3	1	1.62059	0.608215
		Mean	1	1.9703	0.660349
		SEM	0	0.148799	0.0311512

## Sheet: Fig.3a-b
Source data for Figure 3a-b and Supplementary Table 1 have been provided as Supplementary Table 2.

## Sheet: Fig.3f
Fig. 3f	TUNEL assay
	Genotype	Fly #1			Fly #2			Fly #3			Mean	SEM
		# of TUNEL-positive muscle pieces	# of TUNEL-negative muscle pieces	% TUNEL-positive muscle	# of TUNEL-positive muscle pieces	# of TUNEL-negative muscle pieces	% TUNEL-positive muscle	# of TUNEL-positive muscle pieces	# of TUNEL-negative muscle pieces	% TUNEL-positive muscle
	WT	0	33	0	0	34	0	0	50	0	0	0
	clu null	31	0	1	22	11	0.666667	30	10	0.75	0.805556	0.0817756
	clu null + drp1 OE	0	43	0	10	25	0.285714	8	24	0.25	0.178571	0.0733859

## Sheet: Fig.3g
Fig. 3g	Toluidine Blue Staining
	Genotype	Fly #1			Fly #2			Fly #3			Mean	SEM
		# of disintegrated muscle pieces	# of intact muscle pieces	% Disintegrated muscle	# of disintegrated muscle pieces	# of intact muscle pieces	% Disintegrated muscle	# of disintegrated muscle pieces	# of intact muscle pieces	% Disintegrated muscle
	WT	0	34	0	2	28	0.0666667	0	32	0	0.0222222	0.0181444
	clu null	33	0	1	36	4	0.9	30	0	1	0.966667	0.0272166
	clu null + drp1 OE	14	36	0.28	12	28	0.3	9	27	0.25	0.276667	0.0118634

## Sheet: Fig.3h
Fig. 3h	TEM
	Genotype	Fly #1			Fly #2			Fly #3			Mean	SEM
		# of damaged mitochondria*	# of healthy mitochondria	% damaged mitochondria	# of damaged mitochondria	# of healthy mitochondria	% damaged mitochondria	# of damaged mitochondria	# of healthy mitochondria	% damaged mitochondria
	WT	0	42	0	0	43	0	0	35	0	0	0
	clu null	35	6	0.853659	29	2	0.935484	35	1	0.972222	0.920455	0.0286113
	clu null + drp1 OE	8	26	0.235294	3	27	0.1	10	26	0.277778	0.204357	0.0437646
	*Damaged mitochondria: vacuolated mitochondria with broken cristae

[truncated: 45 more sheets: Fig.4a, Fig.4b, Fig.4e, Fig.4i, Fig.4j-k, Fig.4l-m, Fig.5b, Fig.5g, Fig.5k, Fig.5p, Fig.6a, Fig.6b, Fig.6c-d, Fig.6i, Fig.6j, Fig.6o, Fig.6p-q, Fig.7a-b, Fig.7c-d, Fig.7e …]
